# Supplementary material for: ATR is essential for preservation of cell mechanics and nuclear integrity during interstitial migration
Source: Nat Commun. 2020 Sep 24;11:4828. doi: 10.1038/s41467-020-18580-9 (PMC7518249; doi:10.1038/s41467-020-18580-9)
Supplement: Supplementary file 8 — Source Data [file 41467_2020_18580_MOESM8_ESM.xlsx]

## Sheet: Fig_1c
percentage of cells per section					Two-way ANOVA	Ordinary
					Alpha	0.05
shCtrl
normal	mild	Severe			Source of Variation	% of total variation	P value	P value summary	Significant?
88.4615	11.5385	0			Interaction	43.58	<0.0001	****	Yes
86.3636	9.09091	0			Row Factor	47.56	<0.0001	****	Yes
83.871	16.129	0			Column Factor	4.003e-05	0.9997	ns	No
75.7576	21.2121	3.0303
77.2727	18.1818	4.54545			ANOVA table	SS (Type III)	DF	MS	F (DFn, DFd)	P value
82.1429	14.2857	3.57143			Interaction	41695	4	10424	F (4, 144) = 177	P<0.0001
87.5	12.5	0			Row Factor	45506	2	22753	F (2, 144) = 386.3	P<0.0001
72.4138	24.1379	0			Column Factor	0.0383	2	0.01915	F (2, 144) = 0.0003252	P=0.9997
75	25	0			Residual	8481	144	58.89
83.871	16.129	0
71.4286	21.4286	7.14286
71.4286	28.5714	0			Dunnett's multiple comparisons test	Mean Diff.	95.00% CI of diff.	Significant?	Summary	Adjusted P Value
77.2727	22.7273	0
75	21.4286	3.57143			Normal
91.3043	8.69565	0			Control vs. shATR1	28.92	23.55 to 34.29	Yes	****	<0.0001
85	15	0			Control vs. shATR2	58.03	51.34 to 64.73	Yes	****	<0.0001
86.6667	13.3333	0
76.6667	26.6667	0			Mild
75	21.4286	3.57143			Control vs. shATR1	-22.39	-27.76 to -17.02	Yes	****	<0.0001
					Control vs. shATR2	-44.06	-50.76 to -37.36	Yes	****	<0.0001
shATR1
normal	mild	Severe			Severe
51.8519	29.6296	14.8148			Control vs. shATR1	-6.445	-11.81 to -1.075	Yes	*	0.0156
57.1429	33.3333	9.52381			Control vs. shATR2	-14.01	-20.7 to -7.308	Yes	****	<0.0001
54.1667	41.6667	4.16667
42.3077	50	7.69231
38.4615	50	15.3846
57.6923	30.7692	7.69231
62.963	33.3333	3.7037
50	42.3077	7.69231
60	20	15
46.4286	50	0
52.381	47.619	0
47.8261	47.8261	4.34783
42.8571	47.619	9.52381
30	40	30
38.0952	52.381	9.52381
51.6129	41.9355	6.45161
63.3333	30	6.66667
62.5	37.5	0
66.6667	23.8095	9.52381
42.8571	57.1429	0
52.381	38.0952	9.52381
55	50	0
shATR2
normal	mild	Severe
20	60	20
28.5714	47.619	23.8095
30	70	0
20	68	12
18.5185	44.4444	25.9259
25	65	15
20	72	12
22.7273	68.1818	9.09091
23.0769	50	26.9231
13.0435	78.2609	8.69565

## Sheet: Fig_1d
percentage of cells with micronuclei (per section)					Data sets analyzed	A : shCtrl	B : shATR1	C : shATR2
shCtrl	shATR1	shATR2			ANOVA summary
3.84615	14.8148	20			F	23.39
9.09091	9.52381	14.2857			P value	<0.0001
0	12.5	10			P value summary	****
9.09091	23.0769	12			Significant diff. among means (P < 0.05)?	Yes
9.09091	15.3846	14.8148			R square	0.4988
3.57143	7.69231	25
6.25	7.40741	20			Brown-Forsythe test
3.44828	19.2308	18.1818			F (DFn, DFd)	0.8327 (2, 47)
4.16667	25	11.5385			P value	0.4412
0	10.7143	13.0435			P value summary	ns
7.14286	4.7619				Are SDs significantly different (P < 0.05)?	No
0	4.34783
4.54545	14.2857				Bartlett's test
10.7143	10				Bartlett's statistic (corrected)	3.239
0	14.2857				P value	0.198
0	9.67742				P value summary	ns
0	10				Are SDs significantly different (P < 0.05)?	No
3.33333	14.2857
0	4.7619				ANOVA table	SS	DF	MS	F (DFn, DFd)	P value
	9.52381				Treatment (between columns)	1105	2	552.7	F (2, 47) = 23.39	P<0.0001
	5				Residual (within columns)	1111	47	23.63
					Total	2216	49
					Dunnett's multiple comparisons test	Mean Diff.	95.00% CI of diff.	Significant?	Summary	Adjusted P Value
					shCtrl vs. shATR1	-7.817	-11.33 to -4.307	Yes	****	<0.0001
					shCtrl vs. shATR2	-11.98	-16.31 to -7.646	Yes	****	<0.0001

## Sheet: Fig_1e
CTRL	shATR1	shATR2		Data sets analyzed	A : CTRL	B : shATR1	C : shATR2
0.919	0.93	0.871
0.915	0.622	0.815		ANOVA summary
0.773	0.912	0.885		F	180.5
0.895	0.891	0.734		P value	<0.0001
0.895	0.913	0.841		P value summary	****
0.92	0.824	0.797		Significant diff. among means (P < 0.05)?	Yes
0.861	0.894	0.863		R square	0.324
0.921	0.888	0.83
0.862	0.862	0.84		Brown-Forsythe test
0.821	0.899	0.838		F (DFn, DFd)	25.26 (2, 753)
0.866	0.904	0.847		P value	<0.0001
0.899	0.893	0.78		P value summary	****
0.906	0.92	0.875		Are SDs significantly different (P < 0.05)?	Yes
0.918	0.738	0.876
0.919	0.89	0.811		Bartlett's test
0.896	0.72	0.811		Bartlett's statistic (corrected)	85.95
0.932	0.878	0.86		P value	<0.0001
0.918	0.892	0.777		P value summary	****
0.903	0.882	0.804		Are SDs significantly different (P < 0.05)?	Yes
0.919	0.91	0.768
0.921	0.884	0.803		ANOVA table	SS	DF	MS	F (DFn, DFd)	P value
0.855	0.875	0.695		Treatment (between columns)	0.9114	2	0.4557	F (2, 753) = 180.5	P<0.0001
0.906	0.873	0.867		Residual (within columns)	1.901	753	0.002525
0.905	0.895	0.661		Total	2.813	755
0.863	0.877	0.798
0.912	0.838	0.68
0.912	0.849	0.692		Dunnett's multiple comparisons test	Mean Diff.	95.00% CI of diff.	Significant?	Summary	Adjusted P Value
0.816	0.778	0.735
0.89	0.872	0.841		CTRL vs. shATR1	0.01617	0.006572 to 0.02576	Yes	***	0.0004
0.882	0.901	0.715		CTRL vs. shATR2	0.08303	0.07299 to 0.09306	Yes	****	<0.0001
0.899	0.827	0.668
0.925	0.857	0.748
0.848	0.881	0.864
0.861	0.911	0.739
0.831	0.884	0.753
0.816	0.901	0.596
0.913	0.854	0.866
0.876	0.908	0.777
0.928	0.907	0.829
0.756	0.887	0.745
0.92	0.811	0.835
0.922	0.897	0.793
0.918	0.85	0.793
0.905	0.883	0.883
0.899	0.86	0.756
0.915	0.84	0.639
0.899	0.912	0.828
0.87	0.867	0.879
0.901	0.743	0.838
0.911	0.873	0.847
0.838	0.422	0.694
0.92	0.904	0.752
0.874	0.905	0.835
0.838	0.765	0.744
0.835	0.886	0.848
0.915	0.912	0.82
0.904	0.917	0.772
0.873	0.881	0.851
0.911	0.88	0.883
0.923	0.901	0.705
0.887	0.861	0.838
0.815	0.703	0.854
0.912	0.836	0.844
0.909	0.898	0.777
0.937	0.89	0.831
0.892	0.82	0.779
0.941	0.906	0.868
0.896	0.902	0.789
0.896	0.9	0.794
0.874	0.91	0.813
0.901	0.882	0.724
0.909	0.923	0.866
0.923	0.871	0.821
0.911	0.902	0.836
0.887	0.873	0.868
0.871	0.857	0.828
0.931	0.842	0.848
0.874	0.907	0.814
0.9	0.885	0.828
0.911	0.899	0.858
0.888	0.927	0.805
0.87	0.935	0.859
0.769	0.929	0.884
0.92	0.789	0.827
0.914	0.69	0.869
0.899	0.915	0.713
0.863	0.86	0.803
0.699	0.848	0.741
0.891	0.873	0.786
0.899	0.823	0.644
0.922	0.898	0.852
0.853	0.918	0.838
0.882	0.87	0.835
0.892	0.746	0.691
0.902	0.846	0.665
0.848	0.866	0.816
0.918	0.912	0.715
0.921	0.865	0.795
0.919	0.9	0.83
0.917	0.915	0.764
0.893	0.875	0.781
0.916	0.884	0.748
0.908	0.842	0.801
0.831	0.919	0.745
0.908	0.885	0.813
0.917	0.856	0.835
0.836	0.892	0.879
0.884	0.877	0.872
0.865	0.904	0.894
0.885	0.896	0.88
0.837	0.905	0.83
0.895	0.882	0.891
0.923	0.881	0.868
0.925	0.873	0.87
0.883	0.893	0.815
0.913	0.904	0.804
0.874	0.857	0.788
0.91	0.799	0.806
0.893	0.799	0.81
0.862	0.891	0.855
0.778	0.894	0.823
0.899	0.893	0.704
0.891	0.854	0.779
0.904	0.89	0.637
0.914	0.855	0.638
0.872	0.909	0.863
0.907	0.892	0.817
0.888	0.911	0.84
0.897	0.902	0.762
0.891	0.9	0.876
0.913	0.867	0.888
0.887	0.871	0.889
0.902	0.89	0.873
0.919	0.906	0.782
0.843	0.929	0.798
0.895	0.894	0.869
0.89	0.894	0.833
0.857	0.913	0.769
0.907	0.9	0.87
0.896	0.914	0.877
0.901	0.9	0.828
0.847	0.909	0.887
0.837	0.879	0.873
0.924	0.84	0.85
0.846	0.842	0.832
0.903	0.846	0.835
0.912	0.897	0.768
0.923	0.862	0.802
0.914	0.889	0.843
0.916	0.888	0.854
0.91	0.906	0.814
0.906	0.867	0.881
0.898	0.864	0.829
0.891	0.907	0.777
0.9	0.899	0.66
0.915	0.874	0.734
0.912	0.831	0.882
0.888	0.91	0.836
0.898	0.899	0.779
0.883	0.908	0.857
0.908	0.91	0.839
0.923	0.907	0.85
0.912	0.874	0.812
0.893	0.923	0.672
0.913	0.91	0.896
0.867	0.799	0.799
0.93	0.76	0.819
0.886	0.875	0.892
0.894	0.876	0.81
0.881	0.86	0.828
0.884	0.914	0.87
0.905	0.883	0.673
0.867	0.838	0.861
0.922	0.828	0.811
0.877	0.924	0.79
0.842	0.891	0.868
0.899	0.832	0.845
0.914	0.886	0.785
0.875	0.903	0.858
0.898	0.911	0.637
0.9	0.886	0.738
0.873	0.883	0.855
0.89	0.883	0.796
0.925	0.857	0.697
0.914	0.862	0.788
0.82	0.85	0.87
0.893	0.833	0.712
0.917	0.885	0.835
0.926	0.879	0.873
0.885	0.897	0.792
0.923	0.915	0.858
0.911	0.914	0.849
0.88	0.908	0.853
0.909	0.9	0.873
0.908	0.87	0.856
0.925	0.87	0.8
0.912	0.775	0.652
0.923	0.893	0.85
0.886	0.819	0.831
0.904	0.862	0.832
0.851	0.903	0.832
0.902	0.888	0.863
0.904	0.889	0.831
0.901	0.841	0.827
0.909	0.892	0.861
0.918	0.861	0.825
0.887	0.889	0.831
0.922	0.859	0.75
0.893	0.909	0.837
0.884	0.907	0.759
0.883	0.894	0.826
0.898	0.907	0.858
0.907	0.867	0.841
0.895	0.868	0.873
0.895	0.914	0.721
0.913	0.892
0.87	0.914
0.92	0.907
0.927	0.909
0.887	0.927
0.89	0.888
0.752	0.899
0.852	0.886
0.883	0.918
0.875	0.88
0.913	0.923
0.905	0.903
0.897	0.869
0.92	0.893
0.883	0.887
0.912	0.876
0.885	0.867
0.871	0.873
0.876	0.923
0.885	0.892
0.907	0.883
0.915	0.924
0.909	0.914
0.915	0.891
0.912	0.857
0.919	0.742
0.878	0.907
0.92	0.833
0.867	0.866
0.914	0.907
0.871	0.914
0.929	0.87
0.898	0.892
0.902	0.91
0.898	0.902
0.892	0.916
0.905	0.855
0.873	0.805
0.888
0.904
0.922
0.906
0.922
0.885
0.922
0.861
0.909
0.883
0.892
0.921
0.848
0.911
0.912
0.883
0.731
0.849
0.705
0.924
0.872
0.912
0.91
0.871
0.917
0.894
0.878
0.918
0.907
0.92
0.901
0.921
0.901
0.894
0.904

## Sheet: Fig_2a
			Elastic modulus					Data sets analyzed	A : shCTRL	B : shATR1	C : shATR2
			shCTRL	shATR1	shATR2			ANOVA summary
			275.932	860.287	544.552			F	66.37
			295.373	685.978	582.033			P value	<0.0001
			276.17	675.325	532.258			P value summary	****
			298.334	688.593	567.331			Significant diff. among means (P < 0.05)?	Yes
			295.029	708.786	567.331			R square	0.2081
			595.117	714.767	513.182
			691.806	379.452	556.469			Brown-Forsythe test
			749.412	414.255	594.273			F (DFn, DFd)	4.105 (2, 505)
			366.214	467.82	636.062			P value	0.0171
			507.485	454.169	663.389			P value summary	*
			460.87	471.552	534.95			Are SDs significantly different (P < 0.05)?	Yes
			428.739	438.449	640.071
			456.876	506.122	668.46			Bartlett's test
			346.204	535.036	756.545			Bartlett's statistic (corrected)	8.097
			335.422	568.644	841.531			P value	0.0174
			663.052	597.907	710.64			P value summary	*
			487.369	346.8	672.299			Are SDs significantly different (P < 0.05)?	Yes
			680.583	373.132	748.919
			583.519	349.682	801.881			ANOVA table	SS	DF	MS	F (DFn, DFd)	P value
			585.208	392.847	897.617			Treatment (between columns)	7407234	2	3703617	F (2, 505) = 66.37	P<0.0001
			647.205	376.915	836.125			Residual (within columns)	28179723	505	55801
			647.651	452.513	816.217			Total	35586957	507
			644.225	480.164	1076.57
			396.651	482.941	1204.98
			600.68	518.303	1296.73			Dunnett's multiple comparisons test	Mean Diff.	95.00% CI of diff.	Significant?	Summary	Adjusted P Value
			856.383	590.616	631.716
			832.786	530.617	629.442			shCTRL vs. shATR1	267.3	209.8 to 324.9	Yes	****	<0.0001
			640.32	466.038	657.892			shCTRL vs. shATR2	243.1	186.8 to 299.4	Yes	****	<0.0001
			907.326	431.623	633.01
			993.128	547.738	628.567
			960.713	586.994	477.889
			924.239	585.118	394.76
			973.202	614.313	275.279
			855.917	643.14	379.573
			810.368	635.578	504.763
			829.509	809.801	740.633
			811.635	262.208	793.482
			800.998	352.878	800.375
			942.488	630.912	798.06
			849.859	587.633	766.528
			890.437	645.843	167.426
			904.737	577.838	181.771
			917.724	395.916	254.77
			1412.71	534.343	217.42
			1432.08	487.717	227.99
			1378.2	507.128	476.963
			1460.93	554.888	573.705
			1233.34	250.674	667.972
			1156.4	599.187	717.137
			1014.61	559.057	688.491
			1103.2	584.043	142.997
			841.35	606.143	241.693
			993.332	480.232	874.847
			993.239	169.648	843.016
			1035.23	498.145	846.995
			1056.1	554.741	940.71
			1041.12	565.323	924.739
			381.562	761.492	392.724
			447.834	394.101	381.681
			452.72	306.342	382.133
			453.841	489.859	357.391
			411.172	317.348	315.74
			470.924	180.199	662.576
			480.518	345.441	600.66
			510.424	396.96	519.033
			519.055	357.868	483.823
			545.17	392.382	384.303
			620.34	46.5915	269.776
			683.771	189.569	286.228
			678.531	94.7432	250.813
			626.873	103.33	305.242
			490.448	222.565	439.446
			830.216	327.933	501.277
			790.585	328.976	428.376
			733.202	279.621	439.903
			956.836	363.581	99.7697
			932.196	343.823	269.031
			476.492	523.37	448.254
			600.129	296.641	480.794
			692.42	132.775	487.419
			735.38	125.008	250.17
			776.745	753.989	285.648
			422.129	987.745	303.12
			1089.65	896.948	266.769
			1041.76	185.539	293.742
			1035.44	785.8	159.251
			1088.09	160.486	108.814
			1097.94	342.49	96.8009
			806.568	353.154	185.054
			791.29	451.291	160.309
			783.737	389.652	446.525
			817.165	253.622	425.306
			807.273	307.357	443.154
			763.414	293.925	460.292
			835.161	246.093	413.699
			927.764	313.189	115.331
			981.344	531.83	401.742
			984.021	557.953	620.708
			816.849	609.154	431.96
			1028.43	683.147	163.23
			1125.74	722.291	243.37
			1300.51	62.8438	287.693
			1459.55	268.425	182.132
			584.324	404.549	337.422
			688.831	591.568	436.793
			660.093	630.236	526.94
			674.84	677.34	529.756
			495.684	649.063	220.165
			478.083	707.619	165.646
			512.645	388.484	218.487
			490.788	477.215	215.386
			463.824	568.77	262.778
			344.741	641.805	233.152
			405.889	670.368	231.604
			429.928	84.059	239.998
			487.247	96.3058	222.728
			461.917	90.3055	241.61
			694.519	109.427	95.6451
			681.402	128.216	354.18
			713.845	76.7273	136.034
			693.548	629.874	542.734
			698.668	792.211	504.654
			447.286	1032.3	590.297
			707.233	799.248	680.798
			617.23	621.374	724.437
			915.315	682.36	819.675
			996.607	66.3001	866.874
			529.243	258.205	767.124
			633.53	135.382	720.786
			745.068	671.571	694.474
			779.088	166.861	717.543
			729.642	360.829	678.223
			410.074	355.109	564.18
			448.292	394.018	467.134
			404.869	433.262	541.052
			426.219	713.57	532.41
			542.319	617.039	508.902
			560.921	740.469	707.589
			523.311	251.918	725.485
			524.501	588.677	745.76
			550.01	416.636	764.344
			529.296	436.11	494.64
			530.312	476.949	369.853
			536.284	447.544	674.081
			555.586	493.678	579.785
			535.727	124.82	315.435
			870.943	798.878	335.648
			929.28	212.336	336.769
			909.908	192.509	324.215
			889.256	388.699	432.652
			933.785	549.703	824.372
			604.728	576.229	150.608
			621.367	296.554	210.96
			607.891	422.046	251.902
			597.646	71.843	234.133
			617.094	235.977	254.666
			602.988	228.496	301.228
			687.095	243.709	247.165
			752.569	476.569	222.094
			887.388	534.317	255.48
			923.606	522.615	254.294
			969.794		78.5646
			983.999		80.529
			967.327		314.486
			998.758		159.405
			1083.31		369.608
			432.007		233.111
			449.43		320.392
			392.479		346.274
			485.543		398.999
			438.485		477.624
					497.019
					475.454
					681.787
					726.121
					702.186

## Sheet: Fig_2b
Elastic modulus					Data sets analyzed	A : shCTRL	B : shATR1	C : shATR2
shCTRL	shATR1	shATR2			ANOVA summary
232.459	929.897	483.4			F	26.39
217.778	908.816	479.505			P value	<0.0001
213.233	1021.02	454.906			P value summary	****
244.511	451.126	452.421			Significant diff. among means (P < 0.05)?	Yes
181.379	413.696	453.561			R square	0.1314
388.704	281.893	466.978
363.192	348.259	443.282			Brown-Forsythe test
382.998	448.525	418			F (DFn, DFd)	16.15 (2, 349)
397.8	594.748	416.948			P value	<0.0001
397.24	587.859	406.48			P value summary	****
577.919	541.843	151.024			Are SDs significantly different (P < 0.05)?	Yes
589.504	549.129	144.848
585.675	555.952	138.934			Bartlett's test
577.103	512.436	109.915			Bartlett's statistic (corrected)	45.04
577.455	502.274	577.614			P value	<0.0001
925.266	499.4	613.751			P value summary	****
886.009	508.723	600.111			Are SDs significantly different (P < 0.05)?	Yes
855.05	483.321	585.642
855.484	1329.67	607.445			ANOVA table	SS	DF	MS	F (DFn, DFd)	P value
878.22	1379.15	306.336			Treatment (between columns)	7069355	2	3534678	F (2, 349) = 26.39	P<0.0001
1638.71	1382.41	316.187			Residual (within columns)	46738481	349	133921
1648.28	372.976	398.775			Total	53807837	351
1654.9	381.857	521.964
1706.45	379.345	1591.17
1687.97	347.025	506.696
1644.27	384.693	497.577			Dunnett's multiple comparisons test	Mean Diff.	95.00% CI of diff.	Significant?	Summary	Adjusted P Value
1688.74	1063.28	514.434
1666.23	1199.61	523.341			shCTRL vs. shATR1	227.9	125 to 330.9	Yes	****	<0.0001
1752.71	1104.99	545.481			shCTRL vs. shATR2	331.4	225 to 437.9	Yes	****	<0.0001
1729.2	1160.26	366.378
401.914	1195.87	373.742
432.449	193.561	429.408
446.157	199.674	442.527
430.292	211.351	461.971
641.037	174.193	307.413
652.727	596.189	295.168
653.804	544.839	300.198
630.132	517.071	295.714
651.535	517.524	292.962
430.292	662.498	567.747
1489.89	618.411	548.965
1406.4	622.414	548.909
1422.29	624.423	534.709
1141.57	627.022	533.301
358.93	355.645	692.948
245.791	349.633	482.691
190.026	354.083	520.689
1141.57	363.715	699.672
297.883	1278.62	709.08
418.362	1256.05	291.379
1498.78	1223.18	286.389
1615.95	402.016	277.775
1675.42	395.41	281.837
1822.97	703.976	283.084
1732.26	661.894	164.819
640.398	683.17	202.042
657.255	647.441	252.363
635.164	636.217	239.914
635.164	644.832	654.855
1343.64	543.56	731.552
1328.19	224.552	747.482
1361.42	234.802	729.98
1361.61	248.128	321.878
1359.83	271.657	325.866
921.948	284.221	338.785
923.955	212.236	326.63
951.231	623.28	332.479
944.94	564.906	601.708
985.391	564.764	621.404
733.944	556.392	629.271
682.654	412.433	575.101
682.654	302.058	553.689
401.747	364.075	506.462
419.367	423.144	629.604
398.926	817.341	1137.09
416.086	821.981	1152.04
654.273	824.843	1137.14
624.122	822.93	1134.56
622.12	848.712	194.961
625.09	217.605	146.124
615.629	548.465	142.05
772.009	542.497	150.899
753.678	523.614	138.862
762.67	546.877	273.309
735.277	758.958	575.285
693.476	749.052	569.977
481.698	734.898	521.217
516.657	757.717	145.574
516.635	724.765	337.068
538.104	304.629	363.78
530.258	267.137	287.008
403.211	257.758	283.473
404.99	389.588	264.998
414.865	320.702	1076.52
405.144	314.9	1171.32
445.543	420.438	1076.56
231.367	418.578	993.716
243.784	709.27	154.136
229.958	662.456
211.212	651.8
165.176	657.09
536.851	656.248
556.482	687.301
567.565	577.168
566.63	598.887
545.566	468.639
306.469	599.773
750.277	587.303
600.625	581.284
588.794	573.157
568.828
534.873
531.323
512.612
1632.25
1632.12
1657.27
1649.49
1637.42
465.624
483.816
474.461
473.158
482.563
798.78
782.354
805.125
809.143
803.266
845.254
868.141
871.329
881.114
892.784
881.191
913.639
892.851
959.703
933.053
1589.21
1566.54
1488.46
1394.21
1381.73

## Sheet: Fig_2c
PC/PE ratio
	shCtrl			shATR				ANOVA table	SS	DF	MS	F (DFn, DFd)	P value		Bonferroni's multiple comparisons test	Mean Diff.	95.00% CI of diff.	Significant?	Summary	Adjusted P Value
total	1.11839	1.13508	1.03542	1.30758	1.28949	1.1018		Interaction	0.003963	1	0.003963	F (1, 8) = 0.8134	P=0.3934
NUclearMembrane	1.40261	1.41067	1.42099	1.63382	1.55559	1.67292		Row Factor	0.3706	1	0.3706	F (1, 8) = 76.07	P<0.0001		shCtrl - shATR
								Column Factor	0.08979	1	0.08979	F (1, 8) = 18.43	P=0.0026		total	-0.1367	-0.2935 to 0.02015	No	ns	0.0866
								Residual	0.03897	8	0.004872				NUclearMembrane	-0.2094	-0.3662 to -0.05254	Yes	*	0.0126
Carbon species-wise distribution of PC/PE ratio
															Bonferroni's multiple comparisons test	Mean Diff.	95.00% CI of diff.	Significant?	Summary	Adjusted P Value
species	shCtrl			shATR				ANOVA table	SS	DF	MS	F (DFn, DFd)	P value
32	99.8193	96.9424	103.238	107.554	93.7564	110.379		Interaction	1022	5	204.4	F (5, 24) = 1.234	P=0.3240		shCtrl - shATR
34	100.309	96.0084	103.683	120.735	111.032	116.255		Row Factor	1022	5	204.4	F (5, 24) = 1.234	P=0.3240		32	-3.897	-34.1 to 26.31	No	ns	>0.9999
36	102.748	98.3678	98.8841	127.348	140.118	128.707		Column Factor	1647	1	1647	F (1, 24) = 9.946	P=0.0043		34	-16.01	-46.22 to 14.2	No	ns	0.8442
38	98.5924	103.248	98.1591	110.206	141.569	109.397		Residual	3974	24	165.6				36	-32.06	-62.27 to -1.849	Yes	*	0.033
40	79.7849	104.221	115.995	87.4949	135.926	100.522									38	-20.39	-50.6 to 9.818	No	ns	0.3848
42	119.941	78.2469	101.812	105.341	92.3585	104.801									40	-7.981	-38.19 to 22.23	No	ns	>0.9999
															42	-0.8334	-31.04 to 29.37	No	ns	>0.9999

## Sheet: Fig_2d
shCtrl	shATR	DMSO	VE821			Data sets analyzed	A : shCtrl	B : shATR	C : DMSO	D : VE821
2.493	2.206	2.405	2.352
2.492	2.195	2.405	2.366			ANOVA summary
2.502	2.184	2.395	2.37			F	44.12
2.495	2.188	2.395	2.373			P value	<0.0001
2.521	2.201	2.392	2.374			P value summary	****
2.5	2.186	2.391	2.375			Significant diff. among means (P < 0.05)?	Yes
2.516	2.204	2.391	2.382			R square	0.7956
	2.182	2.39	2.389
	2.199	2.39				Brown-Forsythe test
	2.204	2.372				F (DFn, DFd)	0.6255 (3, 34)
	2.201					P value	0.6035
	2.525					P value summary	ns
	2.193					Are SDs significantly different (P < 0.05)?	No
						Bartlett's test
						Bartlett's statistic (corrected)	58.45
						P value	<0.0001
						P value summary	****
						Are SDs significantly different (P < 0.05)?	Yes
						ANOVA table	SS	DF	MS	F (DFn, DFd)
						Treatment (between columns)	0.4031	3	0.1344	F (3, 34) = 44.12
						Residual (within columns)	0.1036	34	0.003046
						Total	0.5067	37
						Tukey's multiple comparisons test	Mean Diff.	95.00% CI of diff.	Significant?	Summary	Adjusted P Value
						shCtrl vs. shATR	0.2821	0.2122 to 0.352	Yes	****	<0.0001
						shCtrl vs. DMSO	0.1101	0.03666 to 0.1836	Yes	**	0.0015
						shCtrl vs. VE821	0.1301	0.05295 to 0.2072	Yes	***	0.0004
						shATR vs. DMSO	-0.172	-0.2347 to -0.1093	Yes	****	<0.0001
						shATR vs. VE821	-0.152	-0.219 to -0.08503	Yes	****	<0.0001
						DMSO vs. VE821	0.01997	-0.05073 to 0.09068	No	ns	0.8704

## Sheet: Fig_2e
FRET index				Data sets analyzed	A : shControl	B : shATR	C : ATRi 3h
shControl	shATR	ATRi 3h
1.1739	1.9895	1.6889		ANOVA summary
1.4975	1.9872	1.7152		F	16.13
1.5672	1.7568	1.59		P value	<0.0001
1.4512	1.5468	1.5527		P value summary	****
1.1212	1.9258	1.7865		Significant diff. among means (P < 0.05)?	Yes
1.4303	1.8507	1.1512		R square	0.0992
1.5112	1.8275	1.3606
1.4312	1.6645	1.4739		Brown-Forsythe test
1.9175	1.8919	1.9382		F (DFn, DFd)	5.956 (2, 293)
1.7155	1.4947	1.8512		P value	0.0029
1.887	1.4104	1.8323		P value summary	**
1.688	1.3356	1.7995		Are SDs significantly different (P < 0.05)?	Yes
1.7696	1.7792	1.6898
1.6343	1.6521	1.7719		Bartlett's test
1.5785	1.6044	1.7124		Bartlett's statistic (corrected)	67.97
1.5138	1.5188	1.5042		P value	<0.0001
1.835	1.5194	1.9412		P value summary	****
1.6997	1.5139	2.0357		Are SDs significantly different (P < 0.05)?	Yes
1.6478	1.4673	1.9071
1.4979	1.4218	1.8273		ANOVA table	SS	DF	MS	F (DFn, DFd)	P value
1.4571	1.5776	1.6008		Treatment (between columns)	3.259	2	1.629	F (2, 293) = 16.13	P<0.0001
1.4539	1.5643	1.6723		Residual (within columns)	29.59	293	0.101
1.3735	1.5512	1.5581		Total	32.85	295
1.2902	1.5083	1.5019
1.4727	1.9156	1.8212
1.3857	1.7605	1.7024
1.2836	1.6366	1.5616
1.2331	1.562	1.5074		Dunnett's multiple comparisons test	Mean Diff.	95.00% CI of diff.	Significant?	Summary	Adjusted P Value
1.8604	1.6257	1.9671
1.6839	1.5159	1.8738		shControl vs. shATR	-0.1429	-0.2436 to -0.04229	Yes	**	0.0034
1.5098	1.4492	1.7852		shControl vs. ATRi 3h	-0.2492	-0.3475 to -0.151	Yes	****	<0.0001
1.3312	1.361	1.7372
1.4692	1.6722	1.9785
1.5397	1.2792	1.8949
1.5142	1.1419	1.8757
1.4794	1.0671	1.7712
1.8236	1.795	1.5592
1.7888	1.694	1.5762
1.65	1.5576	1.5415
1.5925	1.503	1.473
1.8218	1.5929	2.1756
1.6329	1.5171	2.2082
1.4147	1.4149	2.0704
1.3366	1.3732	1.9436
1.3861	1.9762	2.0514
1.3343	1.6292	2.026
1.2595	1.4129	1.9356
1.2718	1.2937	1.7896
1.7497	1.5889	2.0174
1.6621	1.4259	1.9041
1.6567	1.728	1.8715
1.5914	1.6457	1.6731
1.8015	1.4629	2.1149
1.7125	1.7679	1.9316
1.6487	1.6905	1.9814
1.6208	1.5358	1.8562
1.6677	2.4787	1.6158
1.6276	3.6507	1.5908
1.5176	3.2699	1.5202
1.5522	3.3363	1.5198
1.5385	1.9652	2.2879
1.4481	1.0201	2.2054
1.4426	1.0304	1.9044
1.398	0.998	1.9633
2.0315	1.5941	1.743
1.7639	1.579	1.7185
1.8444	1.6042	1.7269
1.667	1.4916	1.6641
1.5882	1.8216	1.6591
1.4914	1.8012	1.6858
1.5398	1.8883	1.6948
1.4946	1.7991	1.6065
1.5941	1.562	1.9821
1.5431	1.4546	1.836
1.5083	1.3767	1.874
1.4653	1.3207	1.8033
1.0316	1.6248	2.3196
1.121	2.1641	2.3637
1.3743	2.0674	2.21
1.3568	2.034	1.96
2.0303	1.9565	2.0578
1.8606	2.7295	1.9897
1.8092	2.7245	1.9085
1.7531	2.7881	1.7896
1.6417	1.5248	1.6364
1.6056	1.3781	1.5789
1.6259	1.3285	1.4652
1.5927	1.3156	1.2771
1.5708		1.8393
1.4865		2.3733
1.3099		2.2378
1.2337		2.2994
1.7696		1.9293
1.4122		1.8228
1.1783		1.6139
1.1125		1.5237
1.7178
1.5742
1.2452
1.1699
1.9496
1.7461
1.4301
1.3854
1.6626
1.5717
1.4307
1.4403
2.1161
1.9462
1.9947
1.7885

## Sheet: Fig_2f
YAP intensity ratio(Nuc/cyt)						Data sets analyzed	A : Control	B : shATR1	C : shATR2
Control	shATR2	shATR1
1.29302	1.62261	1.73556				ANOVA summary
1.34131	1.61872	1.73049				F	100.6
1.35947	1.54565	1.64936				P value	<0.0001
1.36617	1.52643	1.63224				P value summary	****
1.37633	1.50932	1.56109				Significant diff. among means (P < 0.05)?	Yes
1.41747	1.50431	1.54878				R square	0.5143
1.44	1.49944	1.53571
1.48442	1.49708	1.51799				Brown-Forsythe test
1.49355	1.47341	1.49377				F (DFn, DFd)	2.979 (2, 190)
1.49984	1.43375	1.48876				P value	0.0532
1.51635	1.43149	1.46913				P value summary	ns
1.52125	1.42973	1.45868				Are SDs significantly different (P < 0.05)?	No
1.52261	1.42492	1.44324
1.5227	1.40954	1.42893				Bartlett's test
1.52803	1.40261	1.42308				Bartlett's statistic (corrected)	2.785
1.52961	1.3997	1.41992				P value	0.2485
1.54507	1.39682	1.41664				P value summary	ns
1.54707	1.368	1.41354				Are SDs significantly different (P < 0.05)?	No
1.5537	1.35305	1.39317
1.57162	1.34696	1.38909				ANOVA table	SS	DF	MS	F (DFn, DFd)	P value
1.58597	1.32854	1.38262				Treatment (between columns)	6.7	2	3.35	F (2, 190) = 100.6	P<0.0001
1.62256	1.32319	1.38239				Residual (within columns)	6.326	190	0.0333
1.62261	1.31933	1.37601				Total	13.03	192
1.62588	1.3155	1.35905
1.63782	1.31178	1.34588
1.6403	1.30645	1.33969				Dunnett's multiple comparisons test	Mean Diff.	95.00% CI of diff.	Significant?	Summary	Adjusted P Value
1.64938	1.29524	1.33922
1.66302	1.28624	1.33644				Control vs. shATR2	0.4255	0.3555 to 0.4955	Yes	****	<0.0001
1.66523	1.28502	1.33404				Control vs. shATR1	0.3289	0.2565 to 0.4014	Yes	****	<0.0001
1.67252	1.2763	1.3154
1.69042	1.25287	1.2881
1.71775	1.24378	1.2745
1.71953	1.2432	1.26992
1.72245	1.2418	1.26485
1.72837	1.23889	1.24815
1.75175	1.23634	1.23508
1.79123	1.23205	1.22522
1.79584	1.22598	1.21887
1.80304	1.22197	1.21079
1.80751	1.21951	1.21053
1.85099	1.20549	1.16716
1.89227	1.19713	1.1576
1.89279	1.19702	1.15337
1.89599	1.18145	1.13545
1.92228	1.18051	0.976438
1.92675	1.16395	0.905121
1.93215	1.16346	0.998084
1.94003	1.16008	1.196
1.9408	1.14665	1.2689
1.94427	1.14549	1.28554
1.97833	1.14244	1.29282
2.03116	1.13691	1.29471
2.04332	1.1266	1.35351
2.07276	1.11819	1.36413
2.02378	1.1072	1.37513
1.89952	1.05728	1.39229
1.89662	1.04914	1.42759
1.88051	1.04821	1.43138
1.87289	1.03123
1.80372	1.03079
1.69181	1.0006
1.66696	0.991499
1.63254	0.939118
1.55128	0.934157
1.55037	0.852403
1.5338	0.801695
1.47087
1.39186
1.35066

## Sheet: fig_3b
	Control			shATR1			shATR2
pressure	mean	SD	N	mean	SD	N	mean	SD	N			Two-way ANOVA	Ordinary
5mbar	1.00073	0.0113088	19	1.04827	0.123392	24	1.03236	0.05526	21			Alpha	0.05
10mbar	1.00783	0.0194274	19	1.21523	0.33437	24	1.15099	0.187867	21
15mbar	1.06242	0.0869111	19	1.3989	0.492807	24	1.30722	0.254523	21			Source of Variation	% of total variation	P value	P value summary	Significant?
20mbar	1.18137	0.16719	19	1.55779	0.540424	24	1.49653	0.282666	21			Interaction	1.311	0.8024	ns	No
25mbar	1.31999	0.21352	19	1.66779	0.483268	24	1.68708	0.297899	21			Row Factor	36.56	<0.0001	****	Yes
30mbar	1.44333	0.211558	19	1.78774	0.487256	24	1.81962	0.308515	21			Column Factor	7.106	<0.0001	****	Yes
35mbar	1.53936	0.197628	19	1.86466	0.429697	24	1.91283	0.334911	21
40mbar	1.60626	0.188756	19	1.9976	0.513577	24	2.01355	0.341098	21			ANOVA table	SS (Type III)	DF	MS	F (DFn, DFd)	P value
45mbar	1.68699	0.209856	19	2.10885	0.591338	24	2.09776	0.353121	21			Interaction	3.574	30	0.1191	F (30, 976) = 0.7751	P=0.8024
50mbar	1.75943	0.24059	19	2.16654	0.614367	24	2.15285	0.372293	21			Row Factor	99.68	15	6.645	F (15, 976) = 43.24	P<0.0001
0mbar	1.31798	0.185412	19	1.66277	0.65764	24	1.60935	0.379854	21			Column Factor	19.37	2	9.686	F (2, 976) = 63.02	P<0.0001
0mbar	1.17822	0.110613	19	1.53296	0.705342	24	1.46663	0.385554	21			Residual	150	976	0.1537
0mbar	1.11093	0.100896	19	1.46748	0.71043	24	1.38047	0.400957	21
0mbar	1.0626	0.10436	19	1.42842	0.716277	24	1.30981	0.421498	21
0mbar	1.06311	0.100374	19	1.39869	0.71689	24	1.2609	0.4262	21			Tukey's multiple comparisons test	Mean Diff.	95.00% CI of diff.	Significant?	Summary
												Control vs. shATR1	-0.3102	-0.3808 to -0.2396	Yes	****
												Control vs. shATR2	-0.2723	-0.3452 to -0.1995	Yes	****
												shATR1 vs. shATR2	0.03786	-0.03088 to 0.1066	No	ns

[truncated: 36 more sheets: fig_3d, Fig_4b, Fig_4c, Fig_4d, Fig_4e, Fig_4f, Fig_4j, Fig_5a, Fig_5c, Fig_5f, Fig_6b, Fig_6d, Sup_Fig_1b, Sup_Fig_1d, Sup_Fig_1f, Sup_Fig_1g, Sup_Fig_1h, Sup_Fig_1i, Sup_Fig_1k, Sup_Fig_1m …]
